# Supplementary material for: Natural history of Acinetobacter baumannii infection in mice
Source: PLoS One. 2019 Jul 18;14(7):e0219824. doi: 10.1371/journal.pone.0219824 (PMC6638954; doi:10.1371/journal.pone.0219824)
Supplement: S1 Table — (XLSX) [file pone.0219824.s002.xlsx]

## Sheet: Sheet1
Sex	Strain	Infection	Time after Infection	Mouse Number	Lung Section
Males			0hrs	1	normal lung
				2	normal lung
				3	hemorrhagic focus -rbc in bronchus and alveoli--?post-mortem artifact.
				4	some areas of congestion abut well-inflated airspaces
				5	normal lung
Females			0hrs	142	unremarkable
					1-4 also unremarkable
					5- area of overinflated (?) alveolar spaces
Males	LAC-4 Col. R	OA	2hrs	81	peribronchial PMNs; perivascular PMNs and PMN margination in vessels
				82	focal hemosiderin/hemorrhage; otherwise similar to mouse-81
				83	Similar to 82; extravasating PMNs, focal alveoli w/PMNs
				84	also noted focal increased cellularity (acute inflam) in alveolar walls
				85	also noted subpleural acute inflammation
Females	LAC-4 Col. R	OA	2hrs	86	Somewhat heavier acute inflam than 81-85; edematous connective tissue/walls
				87	also noted subpleural acute inflammation
				88	Similar to 87
				89	Simlar to 87-88
				90	Increased acute inflam like 86
Males	LAC-4 Col. R	OA	18hrs	91	extended areas of acute inflam w/necrotic debris; edematous conn tissue
				92	More localized processes vs. 91; perivascular necrosis and ++organisms
				93	similar to 91 with perivasc/peribronch necrosis, org, severe acute inflam
				94	no necrosis/bact agg. Diffuse central inflam ext peripherally; +alveolar involvement; edema
				95	similar to 91; severe acute inflam
Females	LAC-4 Col. R	OA	18hrs	96	perivasc. & peribronchiolar PMNs ++orgs, necrosis, interstitial expansion not alveolar
				97	focal necrotic abscess, bact aggregates
				98	similar to 96; limited extension of acut inflam to periphery
				99	similar to 94; no necrosis/bact aggr; process patchy and localized more peripherally in alveolar walls
				100	central necrotic pattern with some extension to alveolar walls
Males	HUMC1	OA	2hrs	101	PMNs vascular margination; peribronchiolar PMNs, focal intra-alveolar hemorrhage
				102	slight increased acute inflam than 101; intracellular orgs
				103	milder acute inflam
				104	similar to 102
				105
Females	HUMC1	OA	2hrs	106	similar to 101-105; edema and organisms in alveolar walls
				107	pathcy process; similar to 106
				108	similar to above; perivascular edema, organisms
				109	peribronchiolar edema
				110
Males	HUMC1	OA	18hrs	111	central inflam extended to alveolar walls, some microabscesses
				112	centrally focused acute inflam extending in places to periphery
				113	focal, milder process, edema fluid in airways
				114	milder inflam with PMNs in alveolar walls focally
				115	patchy acute inflam process in alveolar walls, more central
Females	HUMC1	OA	18hrs	116	More severe than 111-115, acute inflam in areas consolidating
				117	acute inflam less severe than 116; perivascular edema and inflam but no necrosis; alv wall expansion by pmn
				118	mild acute inflam centrally with some extension to peripheral alv walls
				119	moderate and diffuse infiltration of pmns in interstitium
				120	more like 91-100 with perivascual/bronchial organism aggregates, necrosis, pmns
Males	VA-AB41	OA	2hrs	121	subtle acute inflam in alveolar walls, extravasating
				122	central process not involving large areas of lung
				123	interstitial edema, congestion, acute inflam around bronchi and vessels
				124	simlar to 123
				125	acute inflam around airways
Females	VA-AB41	OA	2hrs	126	central acute inflam
				127	congestion, similar to 126
				128	similar to 127
				129	similar to above; perivascule edema, organisms
				130	congestion, edema, early acute inflam around bronchovascular tree
Males	VA-AB41	OA	18hrs	131	heavier acute inflam with peripheral spread, pmns expand alveolar walls
				132	large areas with intense acute inflam; perivascular edema with mild inflam cells
				133	less severe than above, more similar to 2 hr timepoint
				134	severe acute inflam, large areas affected
				135	diffuse central process - moderate degree of acute inflam, extends peripherally
Females	VA-AB41	OA	18hrs	136	same as 131-135, walls expanded by inflam, some PMNs in airspaces
				137	central expansion of acute inflam, focal hemorrhage, some alv spaces with pmns
				138	focal acute inflam process; some vascular edema, odd area with ?bubble-like clearing and hemorrhage
				139	central acute inflam process spread peripherally
				140	heavier acute inflam with focal necrosis of bronchvasc structures,++orgs, alv spaces w/pmn's focally
